# Supplementary material for: Eoscyphella luciurceolata gen. and sp. nov. (Agaricomycetes) Shed Light on Cyphellopsidaceae with a New Lineage of Bioluminescent Fungi
Source: J Fungi (Basel). 2023 Oct 12;9(10):1004. doi: 10.3390/jof9101004 (PMC10608165; doi:10.3390/jof9101004)
Supplement: Supplementary file 1 [file jof-09-01004-s001.zip]

Archive with 1 entries (1 files):
- jof-2537218-supplementary.pdf
